# Supplementary material for: Young Children Respond to Moral Dilemmas Like Their Mothers
Source: Front Psychol. 2019 Dec 6;10:2683. doi: 10.3389/fpsyg.2019.02683 (PMC6909973; doi:10.3389/fpsyg.2019.02683)
Supplement: DATA SHEET S1 — Data underlying the final analyses. [file Data_Sheet_1.xlsx]

## Sheet: Data
VP	age_month	gender	Bystander_child	Bystander_mother	Footbridge_child	Footbridge_mother	ExpensiveEquipment_child	ExpensiveEquipment_mother	ImpliedConsent_child	ImpliedConsent_mother	CostlessRescue_child	CostelessRescue_mother	DisproportionalDeath_child	DisproportionalDeath_mother	DropMan_child	DropMan_mothers
1	74	2	0	0	0	0	0	0	0	1	1	1	0	0	0	0
2	71	1	1	1	1	0	0	0	1	1	1	1	0	0	1	1
3	67	1	1	1	1	0	0	0	1	1	1	1	99	0	1	1
4	71	2	1	1	1	0	0	0	1	1	1	1	0	0	1	0
5	64	1	1	1	1	0	1	0	1	1	1	1	1	0	1	1
6	57	2	1	1	0	0	0	0	1	1	1	1	0	0	1	0
7	69	1	1	1	1	0	1	1	1	1	1	1	0	0	1	0
8	75	1	1	1	1	0	0	0	1	1	1	1	0	0	1	1
9	67	1	1	1	1	0	0	0	1	1	1	1	99	0	1	1
10	76	2	1	1	0	0	0	0	1	1	1	1	0	0	0	0
11	69	1	1	1	0	0	1	0	1	1	1	1	1	0	0	0
12	59	2	1	1	0	0	0	0	0	0	1	1	0	0	0	0
13	54	1	1	1	1	1	0	0	0	1	1	1	1	0	1	1
14	61	2	1	1	1	0	0	0	1	1	1	1	1	0	1	0
15	59	2	0	0	1	0	0	0	1	0	1	1	0	0	1	0
16	52	2	1	1	0	0	1	1	1	1	1	1	0	0	1	1
17	55	2	1	1	1	0	1	1	1	1	1	1	0	0	0	0
18	59	1	1	1	1	1	1	0	1	1	1	1	99	0	1	0
19	57	1	1	1	0	0	1	0	1	1	1	1	99	0	0	0
20	66	2	1	1	1	0	1	0	1	1	1	1	0	0	1	1
21	62	1	1	1	1	0	0	0	1	1	1	1	1	0	1	1
22	70	1	1	1	1	1	1	0	1	1	1	1	0	0	1	1
23	72	2	1	1	1	1	1	0	1	1	1	1	0	0	1	1
24	76	1	1	1	1	0	0	0	1	1	1	1	0	0	1	0
25	79	2	1	1	1	0	0	0	1	1	1	1	0	0	1	0
26	78	1	1	1	1	1	0	0	1	1	1	1	0	0	1	1
27	57	2	0	0	0	0	0	0	0	0	1	1	0	0	0	0
28	40	1	0	0	1	0	0	0	1	0	1	1	1	0	1	0
29	77	1	1	0	1	0	1	0	0	1	0	0	0	0	1	1
30	45	2	1	0	1	1	1	1	1	0	1	1	0	1	1	0
31	48	2	1	1	1	1	1	0	1	1	1	1	1	1	0	1
32	47	2	0	1	0	1	1	0	1	1	1	1	1	0	0	1
33	56	2	0	1	1	0	1	0	1	1	1	1	0	0	0	0
34	52	1	0	1	0	0	0	0	1	1	1	1	0	0	0	0
35	56	2	0	0	0	0	0	0	0	0	1	1	0	0	0	0
36	49	1	1	1	0	0	0	0	0	1	1	1	1	0	0	0
37	41	2	1	1	0	0	0	0	0	1	1	1	0	0	0	0
38	47	1	1	1	0	0	0	0	0	0	1	1	0	0	0	1
39	46	1	1	0	1	1	1	0	1	1	0	1	0	1	0	1
40	40	2	1	1	0	0	0	0	1	1	1	1	1	0	0	0
41	68	2	0	1	0	0	0	0	0	1	1	1	0	0	1	0
42	46	1	1	99	1	99	0	0	1	1	1	1	1	99	1	99
43	58	2	1	0	1	0	1	0	1	1	1	1	0	0	0	0
44	53	2	0	1	0	0	0	0	0	1	1	1	0	0	0	0
45	42	1	0	0	0	0	0	0	0	1	1	1	0	0	1	0
46	44	2	1	1	0	0	0	0	0	0	1	1	0	0	0	0
47	43	2	0	1	0	0	0	0	0	0	1	1	1	0	0	0
48	76	1	1	1	0	0	0	0	1	1	1	1	0	0	0	0
49	64	1	1	1	1	0	1	1	1	1	1	1	1	0	1	1
50	75	2	1	1	1	0	1	0	1	1	1	1	0	0	1	0
51	52	1	1	0	0	0	0	0	1	0	1	1	99	0	1	0
52	72	2	1	1	1	0	0	0	1	1	1	1	0	0	1	1
53	73	1	1	1	0	0	0	0	1	1	1	1	1	0	1	0
54	60	1	1	1	0	0	1	0	1	1	1	1	1	0	0	0
55	71	1	0	1	0	0	0	0	1	1	1	1	1	0	0	0
56	63	2	1	1	1	1	1	0	1	1	1	1	0	0	1	1
#NULL!	#NULL!	#NULL!	#NULL!	#NULL!	#NULL!	#NULL!	#NULL!	#NULL!	#NULL!	#NULL!	#NULL!	#NULL!	#NULL!	#NULL!	#NULL!	#NULL!

## Sheet: Values
Variable	Lable for omission	Missing
VP	Ohne	Ohne
age_month	Ohne	Ohne
gender	{1, male}...	Ohne
Bystander_child	{0, do nothing}...	99
Bystander_mother	{0, do nothing}...	99
Footbridge_child	{0, do nothing}...	99
Footbridge_mother	{0, do nothing}...	99
ExpensiveEquipment_child	{0, do nothing}...	99
ExpensiveEquipment_mother	{0, do nothing}...	99
ImpliedConsent_child	{0, do nothing}...	99
ImpliedConsent_mother	{0, do nothing}...	99
CostlessRescue_child	{0, do nothing}...	99
CostelessRescue_mother	{0, do nothing}...	99
DisproportionalDeath_child	{0, do nothing}...	99
DisproportionalDeath_mother	{0, do nothing}...	99
DropMan_child	{0, do nothing}...	99
DropMan_mothers	{0, do nothing}...	99
